# Supplementary material for: Identification of mitochondrial function and programmed cell death associated key biomarkers and the circRNA-miRNA-mRNA regulatory network in systemic lupus erythematosus
Source: Front Mol Biosci. 2025 Apr 14;12:1586294. doi: 10.3389/fmolb.2025.1586294 (PMC12034568; doi:10.3389/fmolb.2025.1586294)
Supplement: Supplementary file 4 [file Table1.xlsx]

## Sheet: Sheet1
Table S1. The primers of this study.
Genes	Primers
GAPDH	F: 5′-GCCGCATCTTCTTTTGCGTC-3′
	R: 5′-TACGACCAAATCCGTTGACTCC-3′
IFI27	F: 5′-CCTTCTTTGGGTCTGGCTGA-3′
	R: 5′-CCACACTGGTCACTGCTGAT-3′
LAMP3	F: 5'-CTTTGGAAATGTGGATGAGTGCT-3’
	R: 5'-GACACCCATACCCATAAGGCA-3'
